# Supplementary material for: Identification and Validation of Candidate Gene Module Along With Immune Cells Infiltration Patterns in Atherosclerosis Progression to Plaque Rupture via Transcriptome Analysis
Source: Front Cardiovasc Med. 2022 Jun 22;9:894879. doi: 10.3389/fcvm.2022.894879 (PMC9257180; doi:10.3389/fcvm.2022.894879)
Supplement: Supplementary file 1 [file Table_1.XLSX]

## Sheet: Table S2
Table S1. Detailed information of GSEA analysis.
	NAME	GS<br> follow link to MSigDB	SIZE	ES	NES	NOM p-val	FDR q-val	FWER p-val	RANK AT MAX	LEADING EDGE
advanced atherosclerosis	KEGG_AUTOIMMUNE_THYROID_DISEASE	KEGG_AUTOIMMUNE_THYROID_DISEASE	47	0.72688	1.66174	0.00208768	0.0621191	0.422	2593	tags=47%, list=13%, signal=54%
	KEGG_TOLL_LIKE_RECEPTOR_SIGNALING_PATHWAY	KEGG_TOLL_LIKE_RECEPTOR_SIGNALING_PATHWAY	98	0.682331	1.66305	0.00411523	0.0646599	0.42	1696	tags=32%, list=8%, signal=34%
	KEGG_LEUKOCYTE_TRANSENDOTHELIAL_MIGRATION	KEGG_LEUKOCYTE_TRANSENDOTHELIAL_MIGRATION	113	0.610048	1.668	0.00816326	0.0649551	0.401	1978	tags=34%, list=10%, signal=37%
	KEGG_HEMATOPOIETIC_CELL_LINEAGE	KEGG_HEMATOPOIETIC_CELL_LINEAGE	83	0.700095	1.67084	0	0.067585	0.397	1921	tags=39%, list=10%, signal=42%
	KEGG_VIBRIO_CHOLERAE_INFECTION	KEGG_VIBRIO_CHOLERAE_INFECTION	53	0.486289	1.68761	0.0289855	0.0696165	0.359	3870	tags=36%, list=19%, signal=44%
	KEGG_ANTIGEN_PROCESSING_AND_PRESENTATION	KEGG_ANTIGEN_PROCESSING_AND_PRESENTATION	75	0.64814	1.71952	0.00403226	0.0696689	0.288	2961	tags=43%, list=15%, signal=50%
	KEGG_JAK_STAT_SIGNALING_PATHWAY	KEGG_JAK_STAT_SIGNALING_PATHWAY	153	0.487159	1.68079	0.00419287	0.0700478	0.373	2757	tags=28%, list=14%, signal=32%
	KEGG_SULFUR_METABOLISM	KEGG_SULFUR_METABOLISM	11	0.671623	1.67292	0.0204499	0.070326	0.393	3395	tags=64%, list=17%, signal=77%
	KEGG_FC_GAMMA_R_MEDIATED_PHAGOCYTOSIS	KEGG_FC_GAMMA_R_MEDIATED_PHAGOCYTOSIS	92	0.616853	1.69361	0.00811359	0.0712806	0.349	1667	tags=30%, list=8%, signal=33%
	KEGG_VEGF_SIGNALING_PATHWAY	KEGG_VEGF_SIGNALING_PATHWAY	71	0.526707	1.708	0.0195695	0.0728812	0.317	2148	tags=25%, list=11%, signal=28%
	KEGG_B_CELL_RECEPTOR_SIGNALING_PATHWAY	KEGG_B_CELL_RECEPTOR_SIGNALING_PATHWAY	74	0.721864	1.72458	0	0.0741546	0.28	2234	tags=43%, list=11%, signal=48%
	KEGG_PRIMARY_IMMUNODEFICIENCY	KEGG_PRIMARY_IMMUNODEFICIENCY	35	0.779192	1.69403	0.00203666	0.0765956	0.346	2712	tags=60%, list=14%, signal=69%
	KEGG_LEISHMANIA_INFECTION	KEGG_LEISHMANIA_INFECTION	66	0.764915	1.61747	0.00619835	0.0766795	0.544	1810	tags=50%, list=9%, signal=55%
	KEGG_GLYCOSPHINGOLIPID_BIOSYNTHESIS_GLOBO_SERIES	KEGG_GLYCOSPHINGOLIPID_BIOSYNTHESIS_GLOBO_SERIES	14	0.653601	1.63442	0.0235756	0.0769963	0.499	2614	tags=43%, list=13%, signal=49%
	KEGG_PRIMARY_BILE_ACID_BIOSYNTHESIS	KEGG_PRIMARY_BILE_ACID_BIOSYNTHESIS	16	0.607541	1.61955	0.026694	0.0780554	0.539	2299	tags=38%, list=11%, signal=42%
	KEGG_TYPE_I_DIABETES_MELLITUS	KEGG_TYPE_I_DIABETES_MELLITUS	39	0.769516	1.62281	0.00212314	0.0790959	0.53	2862	tags=64%, list=14%, signal=75%
	KEGG_NOD_LIKE_RECEPTOR_SIGNALING_PATHWAY	KEGG_NOD_LIKE_RECEPTOR_SIGNALING_PATHWAY	62	0.72287	1.62385	0.00205761	0.0811097	0.525	1696	tags=40%, list=8%, signal=44%
	KEGG_T_CELL_RECEPTOR_SIGNALING_PATHWAY	KEGG_T_CELL_RECEPTOR_SIGNALING_PATHWAY	108	0.555413	1.72462	0.00838574	0.083298	0.28	2148	tags=30%, list=11%, signal=33%
	KEGG_CYTOSOLIC_DNA_SENSING_PATHWAY	KEGG_CYTOSOLIC_DNA_SENSING_PATHWAY	52	0.643702	1.72862	0	0.0907078	0.27	1696	tags=23%, list=8%, signal=25%
	KEGG_GRAFT_VERSUS_HOST_DISEASE	KEGG_GRAFT_VERSUS_HOST_DISEASE	34	0.818896	1.57004	0.00407332	0.0961393	0.648	2961	tags=74%, list=15%, signal=86%
	KEGG_DRUG_METABOLISM_OTHER_ENZYMES	KEGG_DRUG_METABOLISM_OTHER_ENZYMES	39	0.443573	1.54571	0.0419162	0.0968902	0.708	4307	tags=31%, list=22%, signal=39%
	KEGG_INTESTINAL_IMMUNE_NETWORK_FOR_IGA_PRODUCTION	KEGG_INTESTINAL_IMMUNE_NETWORK_FOR_IGA_PRODUCTION	44	0.812144	1.58155	0.00205339	0.0969494	0.62	1985	tags=55%, list=10%, signal=60%
	KEGG_CELL_ADHESION_MOLECULES_CAMS	KEGG_CELL_ADHESION_MOLECULES_CAMS	128	0.620344	1.57127	0.0144033	0.0984262	0.644	2075	tags=39%, list=10%, signal=43%
	KEGG_ARACHIDONIC_ACID_METABOLISM	KEGG_ARACHIDONIC_ACID_METABOLISM	52	0.568633	1.57521	0.0238569	0.0989993	0.638	1570	tags=21%, list=8%, signal=23%
	KEGG_GALACTOSE_METABOLISM	KEGG_GALACTOSE_METABOLISM	26	0.481704	1.54635	0.029703	0.0990336	0.705	2486	tags=27%, list=12%, signal=31%
	KEGG_SYSTEMIC_LUPUS_ERYTHEMATOSUS	KEGG_SYSTEMIC_LUPUS_ERYTHEMATOSUS	52	0.760427	1.55301	0.00610998	0.099117	0.686	2146	tags=54%, list=11%, signal=60%
	KEGG_ALLOGRAFT_REJECTION	KEGG_ALLOGRAFT_REJECTION	33	0.803881	1.58386	0.00204918	0.0992527	0.616	2593	tags=67%, list=13%, signal=76%
	KEGG_EPITHELIAL_CELL_SIGNALING_IN_HELICOBACTER_PYLORI_INFECTION	KEGG_EPITHELIAL_CELL_SIGNALING_IN_HELICOBACTER_PYLORI_INFECTION	67	0.582495	1.55504	0.0404858	0.100435	0.683	1961	tags=31%, list=10%, signal=35%
	KEGG_CHEMOKINE_SIGNALING_PATHWAY	KEGG_CHEMOKINE_SIGNALING_PATHWAY	180	0.657637	1.73273	0.0020202	0.101626	0.259	1685	tags=35%, list=8%, signal=38%
	KEGG_PRION_DISEASES	KEGG_PRION_DISEASES	34	0.667682	1.55949	0.028169	0.102627	0.671	1696	tags=29%, list=8%, signal=32%
	KEGG_FC_EPSILON_RI_SIGNALING_PATHWAY	KEGG_FC_EPSILON_RI_SIGNALING_PATHWAY	73	0.617352	1.77182	0.00806452	0.1058	0.192	2125	tags=30%, list=11%, signal=34%
	KEGG_RIG_I_LIKE_RECEPTOR_SIGNALING_PATHWAY	KEGG_RIG_I_LIKE_RECEPTOR_SIGNALING_PATHWAY	69	0.452689	1.52952	0.0272374	0.109258	0.75	2763	tags=23%, list=14%, signal=27%
	KEGG_ASTHMA	KEGG_ASTHMA	26	0.783451	1.52394	0.00628931	0.111543	0.763	2589	tags=58%, list=13%, signal=66%
	KEGG_COMPLEMENT_AND_COAGULATION_CASCADES	KEGG_COMPLEMENT_AND_COAGULATION_CASCADES	68	0.772602	1.73695	0	0.117154	0.251	1503	tags=38%, list=8%, signal=41%
	KEGG_FRUCTOSE_AND_MANNOSE_METABOLISM	KEGG_FRUCTOSE_AND_MANNOSE_METABOLISM	32	0.446407	1.50973	0.0436508	0.117801	0.794	2688	tags=25%, list=13%, signal=29%
	KEGG_VIRAL_MYOCARDITIS	KEGG_VIRAL_MYOCARDITIS	66	0.610543	1.51083	0.0410678	0.119519	0.793	2593	tags=42%, list=13%, signal=49%
	KEGG_LYSOSOME	KEGG_LYSOSOME	117	0.664982	1.78213	0.00626305	0.127709	0.174	3420	tags=52%, list=17%, signal=63%
	KEGG_NATURAL_KILLER_CELL_MEDIATED_CYTOTOXICITY	KEGG_NATURAL_KILLER_CELL_MEDIATED_CYTOTOXICITY	128	0.657473	1.87018	0	0.141867	0.071	2398	tags=37%, list=12%, signal=41%
	KEGG_CYTOKINE_CYTOKINE_RECEPTOR_INTERACTION	KEGG_CYTOKINE_CYTOKINE_RECEPTOR_INTERACTION	251	0.671327	1.79106	0	0.177888	0.162	2822	tags=42%, list=14%, signal=49%
	KEGG_GNRH_SIGNALING_PATHWAY	KEGG_GNRH_SIGNALING_PATHWAY	93	0.325795	1.37447	0.0368217	0.21982	0.961	2036	tags=19%, list=10%, signal=21%
early atherosclerosis	KEGG_BUTANOATE_METABOLISM	KEGG_BUTANOATE_METABOLISM	33	-0.643133	-1.88439	0	0.0429009	0.059	2694	tags=42%, list=13%, signal=49%
	KEGG_BETA_ALANINE_METABOLISM	KEGG_BETA_ALANINE_METABOLISM	22	-0.67714	-1.6955	0.00201207	0.128409	0.327	2212	tags=45%, list=11%, signal=51%
	KEGG_ASCORBATE_AND_ALDARATE_METABOLISM	KEGG_ASCORBATE_AND_ALDARATE_METABOLISM	15	-0.648531	-1.68945	0.00990099	0.101443	0.335	3636	tags=40%, list=18%, signal=49%
	KEGG_PROPANOATE_METABOLISM	KEGG_PROPANOATE_METABOLISM	32	-0.673704	-1.75493	0.01	0.100742	0.214	3453	tags=53%, list=17%, signal=64%
	KEGG_VASOPRESSIN_REGULATED_WATER_REABSORPTION	KEGG_VASOPRESSIN_REGULATED_WATER_REABSORPTION	44	-0.411072	-1.63565	0.0117878	0.113232	0.451	2953	tags=34%, list=15%, signal=40%
	KEGG_LYSINE_DEGRADATION	KEGG_LYSINE_DEGRADATION	44	-0.518983	-1.68007	0.0163934	0.0882928	0.351	3676	tags=39%, list=18%, signal=47%
	KEGG_LONG_TERM_POTENTIATION	KEGG_LONG_TERM_POTENTIATION	68	-0.386867	-1.54374	0.0179641	0.199693	0.695	1897	tags=22%, list=9%, signal=24%
	KEGG_FATTY_ACID_METABOLISM	KEGG_FATTY_ACID_METABOLISM	41	-0.540481	-1.5952	0.0324544	0.144223	0.556	3343	tags=41%, list=17%, signal=50%
	KEGG_LIMONENE_AND_PINENE_DEGRADATION	KEGG_LIMONENE_AND_PINENE_DEGRADATION	10	-0.695755	-1.51541	0.0361446	0.221045	0.753	3328	tags=50%, list=17%, signal=60%
	KEGG_ARGININE_AND_PROLINE_METABOLISM	KEGG_ARGININE_AND_PROLINE_METABOLISM	52	-0.464582	-1.50603	0.045082	0.21379	0.781	3328	tags=33%, list=17%, signal=39%
