# Supplementary material for: Identification and Validation of Candidate Gene Module Along With Immune Cells Infiltration Patterns in Atherosclerosis Progression to Plaque Rupture via Transcriptome Analysis
Source: Front Cardiovasc Med. 2022 Jun 22;9:894879. doi: 10.3389/fcvm.2022.894879 (PMC9257180; doi:10.3389/fcvm.2022.894879)
Supplement: Supplementary file 2 [file Table_2.XLSX]

## Sheet: immueScore的副本
Table S2. Detailed information of CIBERSORTx analysis.
ID	B_cells_naive_CIBERSORT	B_cells_memory_CIBERSORT	Plasma_cells_CIBERSORT	T_cells_CD8_CIBERSORT	T_cells_CD4_naive_CIBERSORT	T_cells_CD4_memory_resting_CIBERSORT	T_cells_CD4_memory_activated_CIBERSORT	T_cells_follicular_helper_CIBERSORT	T_cells_regulatory_(Tregs)_CIBERSORT	T_cells_gamma_delta_CIBERSORT	NK_cells_resting_CIBERSORT	NK_cells_activated_CIBERSORT	Monocytes_CIBERSORT	Macrophages_M0_CIBERSORT	Macrophages_M1_CIBERSORT	Macrophages_M2_CIBERSORT	Dendritic_cells_resting_CIBERSORT	Dendritic_cells_activated_CIBERSORT	Mast_cells_resting_CIBERSORT	Mast_cells_activated_CIBERSORT	Eosinophils_CIBERSORT	Neutrophils_CIBERSORT	P-value_CIBERSORT	Correlation_CIBERSORT	RMSE_CIBERSORT
GSM714070	0	0.00687202	0.0258128	0.0615798	0	0.0137172	0	0.0148586	0.0201408	0	0	0.00960439	0	0.421114	0.0255246	0.261885	0.0103517	0	0.0590044	0.0180853	0	0.0514494	0	0.499521	0.868146
GSM714071	0.00106122	0.00696421	0.0193831	0.0145981	0	0.072034	0	0.00939765	0.0258842	0.00863152	0.00868094	0	0	0.381948	0.0362923	0.267077	0.00208303	0	0.0670158	0.0101566	0	0.0687918	0	0.470783	0.884427
GSM714072	0	0.0245642	0.0368943	0.0881307	0	0	0	0.0239383	0.00588904	0	0.00578147	0.0254963	0	0.123991	0.112909	0.328247	0.09009	0	0	0.059797	0	0.0742713	0	0.403319	0.916299
GSM714073	0	0.0185628	0.05852	0.0429986	0	0.027393	0	0.00571308	0.0120085	0.0066693	0	0.0530115	0	0.135889	0.104237	0.378549	0.0300524	0.00128184	0.0410756	0.0281141	0	0.0559236	0	0.44666	0.894124
GSM714074	0.064781	0	0.0761994	0	0	0.100505	0	0.0658927	0.0235824	0.0210231	0	0.022652	0	0	0.0429175	0.395133	0.0345078	0	0.130612	0	0	0.0221949	0.001	0.377162	0.925792
GSM714075	0.0316165	0.0232138	0.119007	0.0856449	0	0.0691418	0	0.0364366	0	0.0454299	0	0.00254151	0	0	0.0286562	0.351242	0.024386	0.0078092	0.12202	0	0	0.0528543	0.001	0.389286	0.920469
GSM714076	0	0.0354919	0.120662	0.138159	0	0.134926	0	0.00626265	0.0337361	0	0	0.0714077	0	0	0.0165512	0.308698	0	0	0	0.105584	0	0.0285217	0.008	0.265171	0.979118
GSM714077	0	0.0451915	0.0629462	0.202444	0	0	0	0.031338	0.00802071	0	0	0.0105372	0	0.0833024	0.0610327	0.295752	0.0281837	0	0.0680626	0.0406338	0	0.0625551	0.002	0.348918	0.938233
GSM714078	0	0.0228927	0.0483751	0.167695	0	0.111954	0	0	0.0138415	0	0.000282309	0	0	0.0368681	0.0384729	0.326425	0.0159139	0	0.108259	0.0263339	0	0.0826864	0.001	0.369451	0.929152
GSM714079	0	0	0.0524533	0.158917	0	0	0	0.0548334	0.00767742	0.013592	0	0.0669974	0	0.0403104	0.0756232	0.323921	0.0409667	0	0	0.0742803	0	0.0904271	0.004	0.333893	0.947377
GSM714080	0.0146939	0	0.0527836	0.114173	0	0.0230662	0	0.00191164	0.0189698	0.044079	0	0.0897903	0	0	0.0502546	0.348394	0.0754092	0	0	0.0799661	0	0.0865083	0.003	0.343753	0.943232
GSM714081	0.0561448	0.0381906	0.112964	0.0923465	0	0.0793888	0	0.064704	0.0165266	0	0.0297638	0	0	0.0879458	0.0364902	0.274067	0	0	0	0.060116	0	0.0513523	0.001	0.374435	0.927741
GSM714082	0.0266645	0.0603844	0.110892	0.14588	0	0	0	0.0768086	0	0.0201521	0	0	0	0.149584	0.0250134	0.252262	0.0132948	0	0.00400106	0.0741033	0	0.0409607	0.001	0.382822	0.924498
GSM714083	0	0.00193433	0.0387661	0.0962353	0	0.144441	0	0	0	0.0847233	0	0.0120581	0	0.0111417	0.0553302	0.250612	0.0248955	0.0195062	0.102094	0.0240391	0	0.134223	0.004	0.33785	0.943202
GSM714084	0	0.0239915	0.0344157	0.0444871	0	0	0	0.0213726	0.00932212	0.0353157	0	0.00496985	0	0.404526	0.0393082	0.26923	0.0150293	0	0.0109056	0.0215197	0	0.0656072	0	0.520085	0.854528
GSM714085	0	0.0144384	0.0377534	0.0679903	0	0.0105649	0	0.0266006	0.00991699	0.032873	0	0.0125183	0	0.337006	0.0202182	0.333715	0.000713918	0	0.0199922	0.0135089	0	0.0621904	0	0.483995	0.875892
GSM714086	0.0503555	0	0.0602087	0.170343	0	0.0365867	0	0.0182166	0.0247083	0	0.0261113	0.0356377	0	0	0.0471601	0.124415	0.0213014	0.0132784	0.0860638	0.004056	0	0.281557	0.008	0.258242	0.989105
GSM714087	0.0404385	0	0.0395108	0.146284	0	0	0	0.0274192	0.0185056	0	0.0198553	0.0166612	0	0	0.0379002	0.198358	0.0479523	0	0.105279	0.0330126	0	0.268824	0.007	0.297039	0.968446
GSM714088	0.00439757	0	0.0690206	0.103726	0	0.122587	0	0.0104803	0.0511066	0	0	0.0735893	0	0	0.213718	0.199822	0.0320677	0	0.089357	0	0	0.0301279	0.011	0.243483	0.997123
GSM714089	0	0.000684235	0.0497278	0.119102	0	0.091857	0	0.0312731	0.0499985	0	0	0.0506045	0	0	0.0208988	0.303926	0.00281592	0.0428104	0.123825	0.0212088	0	0.091268	0.015	0.22276	0.989986
GSM714090	0.0302662	0	0.0434135	0.111267	0	0.0673337	0	0.00994459	0.0429273	0	0.0190655	0.0214257	0	0	0.0638286	0.30815	0.00798526	0.0475805	0.0829818	0.0490353	0	0.0947944	0.012	0.242674	0.982519
GSM714091	0.0798708	0	0.107367	0.14112	0	0.0980833	0	0.11789	0.0426485	0	0.0826103	0	0.00772926	0	0.0344927	0.13654	0	0	0	0.0979206	0	0.0537273	0.167	0.093674	1.05533
GSM714092	0.113571	0	0.0404379	0.299743	0	0.0448559	0	0	0.0925727	0	0.0103429	0.0457727	0	0	0.0624785	0.183128	0.016247	0	0.0291858	0.031501	0	0.0301638	0.063	0.146029	1.03517
GSM714093	0.0255255	0	0.0336204	0.195745	0	0.0640423	0	0.0209379	0.0387699	0	0	0.0169227	0.00140995	0	0.0454066	0.289083	0.0147547	0.0181795	0.142248	0.0466927	0	0.046662	0.007	0.297692	0.959637
GSM714094	0.0622065	0	0.0341691	0.163398	0	0.0458062	0	0.00793304	0.0403644	0	0.00250005	0.0154911	0.0113338	0	0.0193925	0.324402	0	0.0055637	0.229538	0.0299987	0	0.00790229	0.014	0.226654	0.991436
GSM714095	0.0133502	0.00166572	0.0757932	0.155512	0	0.0539941	0	0.0242692	0.0536176	0	0	0.0710779	0.00289136	0.0173689	0.0439511	0.298973	0.0279549	0.0234975	0.0258014	0.00810023	0	0.102182	0.036	0.171337	1.01456
GSM714096	0.010906	0	0.0663207	0.158136	0	0.0957556	0	0.0148906	0.00156119	0.0317345	0	0	0	0.151617	0.0362454	0.257051	0.0422936	0	0.039188	0.0591976	0	0.0351026	0	0.479553	0.878682
GSM714097	0	0.044024	0.0872378	0.128011	0	0.150764	0	0.0257509	0.0449152	0	0	0.0371921	0	0	0.0354933	0.306427	0	0	0.102595	0	0	0.0375888	0.114	0.117512	1.033
GSM714098	0.0253961	0	0.0506141	0.221731	0	0	0	0.0527875	0.0254324	0	0	0.0597995	0.0189582	0	0.181915	0.244368	0.0368282	0	0.0287573	0.0200317	0	0.0333813	0.012	0.241751	0.995133
