# Supplementary material for: Identification and Validation of Candidate Gene Module Along With Immune Cells Infiltration Patterns in Atherosclerosis Progression to Plaque Rupture via Transcriptome Analysis
Source: Front Cardiovasc Med. 2022 Jun 22;9:894879. doi: 10.3389/fcvm.2022.894879 (PMC9257180; doi:10.3389/fcvm.2022.894879)
Supplement: Supplementary file 3 [file Table_3.XLSX]

## Sheet: Sheet1
Table S3. The DEGs between early and advanced atherosclerotic samples.
Gene	logFC	AveExpr	t	P.Value	adj.P.Val	B
JCHAIN	2.68665	6.41251	4.99633	2.32408e-05	0.00106128	2.63495
CCL18	2.62564	8.60642	6.04106	1.21808e-06	0.000152624	5.4501
MMP12	2.5762	5.4823	3.27823	0.00263467	0.0292806	-1.83256
SPP1	2.38459	7.50539	5.4653	6.16271e-06	0.000438783	3.90183
FCGR1B	2.15676	6.80879	7.01236	8.33758e-08	3.35752e-05	8.00606
CCL19	2.13177	7.99354	6.09993	1.03304e-06	0.000138965	5.6074
ACP5	2.05227	6.76088	6.16155	8.69636e-07	0.00012981	5.77176
FCGR2B	2.04459	6.84435	5.73158	2.90601e-06	0.000281678	4.61977
MMP9	2.01113	7.16017	4.0825	0.000301993	0.0063194	0.19819
TNFSF13B	1.98994	7.49737	5.55299	4.80994e-06	0.000383098	4.13851
C1QB	1.90549	8.84626	6.9278	1.04928e-07	3.47769e-05	7.78738
IGLL3P	1.89409	7.79796	5.074	1.86536e-05	0.000910482	2.84465
IFI30	1.86977	9.38342	7.19176	5.13187e-08	2.53367e-05	8.46726
IER3	1.85335	8.98641	5.49865	5.60823e-06	0.000425253	3.99186
FCGBP	1.8263	8.05047	7.08071	6.92727e-08	3.07744e-05	8.18222
VAMP8	1.82539	7.54	7.88666	8.11103e-09	1.04495e-05	10.215
CXCR4	1.81389	8.4167	4.96076	2.57016e-05	0.00113579	2.53898
ADAMDEC1	1.79016	4.79172	5.42218	6.96194e-06	0.000473712	3.78538
CD52	1.7803	6.25606	7.37988	3.09705e-08	2.05295e-05	8.94661
C1QC	1.77348	8.85914	5.72187	2.98668e-06	0.00028736	4.59362
TYROBP	1.69771	8.36621	6.32638	5.49428e-07	9.48756e-05	6.20994
CTSS	1.69636	7.17164	6.27467	6.34426e-07	0.000106859	6.07271
CD14	1.69607	8.98459	6.97416	9.2492e-08	3.40846e-05	7.90738
EVI2B	1.66658	6.85204	4.20233	0.00021663	0.00507242	0.512484
CCL3	1.66047	6.61113	5.47535	5.99015e-06	0.000436495	3.92895
FABP5	1.65415	8.07998	5.66388	3.51721e-06	0.000316996	4.43746
CSF2RB	1.63402	6.36807	5.40718	7.26379e-06	0.000488602	3.74485
LAPTM5	1.62486	10.0833	6.52465	3.17158e-07	6.86029e-05	6.73395
SLAMF8	1.62164	5.97413	8.02238	5.69594e-09	9.00354e-06	10.5487
FCER1G	1.60858	8.18885	5.01415	2.20979e-05	0.00102735	2.68304
APOE	1.60115	8.19399	6.48319	3.55681e-07	7.23653e-05	6.62466
LY86	1.59914	6.69315	6.10148	1.02857e-06	0.000138965	5.61154
MS4A4A	1.59097	7.51495	5.30724	9.63773e-06	0.000577393	3.47486
C3AR1	1.59008	8.32724	7.75864	1.13445e-08	1.23335e-05	9.89786
GIMAP2	1.58881	6.18391	5.50353	5.53148e-06	0.000420987	4.00502
AQP9	1.56843	6.58041	3.83716	0.000592475	0.0102481	-0.437475
CLEC5A	1.53991	5.37992	5.18162	1.37542e-05	0.00073582	3.13538
NCF2	1.53779	5.94739	5.23904	1.16905e-05	0.000659445	3.29054
RNASE6	1.5328	6.91653	4.65668	6.06701e-05	0.00202935	1.72083
CCR1	1.50774	6.58294	6.96448	9.49607e-08	3.40846e-05	7.88233
CPVL	1.49159	7.51996	5.50848	5.45456e-06	0.000416676	4.0184
HLA-DMA	1.48883	8.58571	5.67764	3.38328e-06	0.000308038	4.47454
LY96	1.48209	7.48312	4.91679	2.91056e-05	0.00123976	2.42041
HLA-DMB	1.46503	8.13719	6.3231	5.54457e-07	9.49461e-05	6.20125
CHI3L2	1.45957	6.11668	4.26636	0.000181263	0.0044383	0.681332
C1QA	1.45295	8.94191	6.47672	3.62106e-07	7.29502e-05	6.60759
HP	1.44293	6.87887	3.62921	0.00104048	0.0152354	-0.966287
ITGB2	1.44028	6.94052	7.01983	8.17002e-08	3.35752e-05	8.02536
VSIG4	1.43121	9.11271	5.47173	6.05178e-06	0.000438352	3.91917
VCAM1	1.4303	8.49334	3.5743	0.00120555	0.0168294	-1.10414
CAPG	1.42517	7.52958	4.92642	2.83237e-05	0.00121733	2.44637
HCK	1.42467	6.53164	6.22176	7.35162e-07	0.000118069	5.93208
CYTIP	1.42081	6.27197	4.06318	0.000318551	0.00655255	0.147741
PLTP	1.41939	9.82671	6.90768	1.1084e-07	3.61533e-05	7.73523
GPR34	1.41439	6.32858	3.62451	0.00105371	0.0153365	-0.978117
EVI2A	1.4138	6.89884	4.7714	4.38969e-05	0.00165816	2.02889
TREM1	1.41187	6.62153	4.79236	4.13735e-05	0.00158913	2.08528
BCL2A1	1.40446	5.46158	3.99417	0.00038532	0.00756973	-0.0319673
HLA-DRA	1.39349	10.3995	5.35982	8.30517e-06	0.000533321	3.61693
MS4A7	1.38132	7.08817	4.6799	5.68258e-05	0.00194295	1.78313
CXCL16	1.37661	7.47807	4.55125	8.16324e-05	0.00246324	1.43857
C15orf48	1.36449	4.76745	5.11605	1.65603e-05	0.000834891	2.95821
CTSB	1.36278	10.3985	7.73716	1.20039e-08	1.23335e-05	9.84441
CHI3L1	1.36181	6.23446	5.246	1.14621e-05	0.000652284	3.30936
GIMAP6	1.35725	6.58978	4.60977	6.92396e-05	0.0022301	1.59514
KCNT2	1.35164	7.31527	3.92861	0.000461373	0.00856437	-0.201891
F13A1	1.34993	9.09481	3.60947	0.00109713	0.0157878	-1.01594
FCGR3A	1.3261	6.8173	3.69627	0.000868478	0.013469	-0.796868
MPEG1	1.32192	6.93359	4.76648	4.45102e-05	0.0016721	2.01568
C5AR1	1.31277	7.52213	3.34311	0.00222399	0.0258488	-1.67523
ALOX5AP	1.29445	8.36559	4.91637	2.91403e-05	0.00123976	2.41927
SGK1	1.29263	7.9005	4.25679	0.000186166	0.00453261	0.656038
MRC1	1.29097	8.36809	3.1987	0.00323767	0.0337377	-2.02343
P2RX7	1.27966	5.1788	7.44766	2.58434e-08	1.91951e-05	9.11824
MXRA5	1.25977	6.4392	3.65786	0.000963288	0.0144803	-0.894043
TMEM176A	1.25893	8.69584	6.54019	3.03836e-07	6.80719e-05	6.77485
IGKC	1.2555	6.42565	4.78798	4.18892e-05	0.00159625	2.07348
LCP1	1.24966	8.16969	5.36102	8.27708e-06	0.000533184	3.62016
CRYBG1	1.24862	6.88133	5.68297	3.33282e-06	0.000306865	4.48889
RARRES1	1.24832	8.53151	3.05297	0.00470056	0.0439453	-2.36729
CFI	1.24265	7.36573	3.56437	0.00123801	0.0171197	-1.129
COLEC12	1.23776	8.71577	4.5776	7.58013e-05	0.00236724	1.50903
ADAP2	1.23298	7.09737	8.05223	5.27159e-09	9.00354e-06	10.6217
IGLC1	1.22678	5.90738	5.20572	1.28471e-05	0.000700252	3.20049
HTR2B	1.21876	6.24666	3.24213	0.0028937	0.0310186	-1.91948
IGLV1-44	1.21691	6.12389	4.57799	7.57197e-05	0.00236724	1.51006
SNX10	1.20933	5.57535	4.91298	2.94208e-05	0.00124653	2.41014
FPR3	1.20434	6.31009	4.38634	0.000129653	0.00349178	0.999123
PLA2G7	1.20408	4.62527	5.60084	4.20203e-06	0.00035534	4.26755
MARCO	1.2012	7.25695	5.42979	6.81381e-06	0.000466723	3.80592
IGHM	1.19782	6.17107	3.76639	0.000718301	0.01178	-0.618588
HLA-DPA1	1.19282	8.99162	4.24228	0.000193841	0.00467118	0.617759
IGLL5	1.18932	7.28304	3.96002	0.000423255	0.00809819	-0.12057
EPB41L3	1.18328	6.40266	3.74856	0.000753887	0.0121503	-0.664019
ADRA2A	1.18053	6.04519	4.35095	0.000143145	0.00371745	0.905189
FBP1	1.17444	6.3257	5.465	6.16791e-06	0.000438783	3.90102
CSF1R	1.17246	7.56663	5.10762	1.69604e-05	0.000843871	2.93544
TNFAIP3	1.1717	8.32668	4.43741	0.000112372	0.00313741	1.13492
CTSC	1.16254	7.14013	6.03367	1.24355e-06	0.000154871	5.43034
GIMAP7	1.15702	6.99506	4.40396	0.000123415	0.00338074	1.04592
MMRN1	1.14744	6.05036	3.18731	0.00333417	0.0344377	-2.05059
CCL8	1.1419	6.55284	3.7561	0.000738623	0.0120269	-0.644803
CYP1B1	1.1399	7.46798	3.96637	0.000415941	0.00801047	-0.104126
CD68	1.13557	5.40906	8.15338	4.05831e-09	9.00354e-06	10.8684
BCAT1	1.13211	6.55775	5.6221	3.95719e-06	0.000342928	4.32489
IRF8	1.12706	6.73699	5.82365	2.24241e-06	0.000241253	4.86735
GPR183	1.12522	6.55632	3.24332	0.00288472	0.0309708	-1.9166
CORO1A	1.11759	6.33204	6.09872	1.03657e-06	0.000138965	5.60415
POU2AF1	1.11676	4.41138	3.30617	0.00244961	0.0277339	-1.76498
SLC16A6	1.11171	4.81522	3.3871	0.00198139	0.0238521	-1.56781
MYO1F	1.11162	6.6485	6.88638	1.17469e-07	3.71365e-05	7.67996
FERMT3	1.10671	6.9794	6.85078	1.2946e-07	3.91218e-05	7.58746
RAC2	1.10568	6.54186	6.53646	3.06976e-07	6.80719e-05	6.76505
LINC01094	1.10497	4.41558	8.02729	5.62386e-09	9.00354e-06	10.5607
CD86	1.10489	5.23764	4.85928	3.42452e-05	0.00138525	2.26542
NPL	1.10382	5.46581	6.14613	9.07921e-07	0.000130179	5.73064
PYCARD	1.10045	6.54384	6.20739	7.65234e-07	0.000121898	5.89382
MARCKS	1.10007	7.90272	5.03124	2.10543e-05	0.000990035	2.72917
CCL4	1.09394	6.66477	6.151	8.95646e-07	0.000130179	5.74363
RGS1	1.08577	6.283	3.55411	0.00127241	0.0174778	-1.15463
PLCXD3	1.07884	6.40632	4.13936	0.000258009	0.00570702	0.347041
ZNF521	1.07837	6.52853	3.94906	0.000436191	0.00823505	-0.148966
TLR2	1.0731	7.80966	6.2607	6.59584e-07	0.000109305	6.0356
RRM2	1.07292	4.52964	4.70082	5.35718e-05	0.00187858	1.83925
SLC18B1	1.07287	5.73965	3.67511	0.000919542	0.0139864	-0.850463
HLA-DRB1	1.06999	11.2042	5.87976	1.91515e-06	0.00021274	5.01801
GIMAP4	1.06294	8.37009	6.18324	8.18549e-07	0.000128738	5.82954
CD83	1.06179	6.50231	5.60279	4.17892e-06	0.000354845	4.27282
HCLS1	1.05908	8.0735	4.54712	8.25855e-05	0.00248107	1.42753
PLA2G2A	1.05895	11.8946	5.48308	5.86058e-06	0.000431663	3.94983
GMFG	1.05535	6.97521	6.04739	1.19666e-06	0.000150859	5.46704
ARL4A	1.05506	8.37763	5.64933	3.6646e-06	0.000325142	4.39825
C4B	1.04589	8.39639	3.91369	0.000480637	0.00883419	-0.24045
MS4A6A	1.04383	6.80495	5.34972	8.54596e-06	0.000540341	3.58964
ARL4C	1.03629	6.43757	5.14146	1.54105e-05	0.00079908	3.02687
HLA-DRB5	1.03198	11.226	5.12671	1.60679e-05	0.000823392	2.98701
PLEK	1.03124	7.08849	5.80122	2.38853e-06	0.000244763	4.80706
ADORA3	1.03036	5.41971	4.57358	7.66629e-05	0.00237968	1.49829
HMOX1	1.02446	7.37288	3.10007	0.00416996	0.0402672	-2.25704
IL10RA	1.01958	6.65067	4.95541	2.60938e-05	0.00115065	2.52454
THEMIS2	1.00938	5.96398	3.74318	0.00076497	0.0122802	-0.677729
IL7R	1.00881	5.85669	4.44402	0.000110311	0.00310092	1.1525
CXCL14	1.00669	7.40262	3.28169	0.002611	0.0291437	-1.82419
CD163	1.0053	7.66751	3.18307	0.00337078	0.0346504	-2.06068
HS3ST2	1.00256	7.56439	3.9024	0.000495732	0.00903084	-0.269591
LAIR1	1.00245	6.74683	7.27548	4.09683e-08	2.21542e-05	8.68114
ST6GAL2	-1.00304	6.30354	-3.26707	0.00271225	0.0298452	-1.85946
LINC00702	-1.0087	7.14089	-3.95195	0.000432751	0.00821867	-0.141499
PLD5	-1.01121	5.10773	-4.68123	5.66142e-05	0.00194168	1.78668
MYOCD	-1.01418	8.87279	-3.3945	0.00194316	0.0235303	-1.54967
AMIGO2	-1.01759	8.83203	-4.55908	7.98541e-05	0.00244185	1.45951
TOX2	-1.02602	4.3895	-4.20074	0.000217587	0.00507515	0.508308
NEXN	-1.04132	9.59143	-5.52337	5.22981e-06	0.000404263	4.05858
TPH1	-1.04703	5.84686	-3.37116	0.00206622	0.0245002	-1.60681
SYNC	-1.05038	6.78817	-3.99735	0.000381963	0.00752537	-0.0237096
CCDC146	-1.06311	7.49082	-3.32916	0.00230676	0.0265665	-1.70918
CNN1	-1.08206	11.283	-4.37454	0.000134006	0.00356696	0.967781
BAMBI	-1.08335	6.91972	-4.79923	4.05789e-05	0.00156446	2.10375
CNTN4	-1.08622	6.83471	-5.55597	4.7697e-06	0.000382472	4.14653
REEP1	-1.10389	7.98293	-4.80292	4.01579e-05	0.00155381	2.11368
PNMA8A	-1.11006	6.9843	-3.83084	0.00060277	0.0103999	-0.453688
BTC	-1.13051	5.07819	-7.31319	3.70248e-08	2.09236e-05	8.77721
ANGPTL1	-1.13293	7.37848	-7.52423	2.10785e-08	1.68416e-05	9.3114
CASQ2	-1.16446	8.73075	-3.47662	0.00156397	0.0202115	-1.34734
KCNK17	-1.16804	7.87545	-3.95893	0.000424527	0.00809991	-0.123401
SH3BGR	-1.17032	7.76884	-6.09778	1.03928e-06	0.000138965	5.60165
LGR6	-1.1729	7.2348	-4.08549	0.000299507	0.00629275	0.206002
MBNL1-AS1	-1.27073	8.13221	-7.30735	3.76099e-08	2.09236e-05	8.76233
TMEM35A	-1.30532	5.5029	-7.43001	2.70894e-08	1.91951e-05	9.07359
ACADL	-1.3557	6.43251	-5.77369	2.58099e-06	0.000256216	4.73305
ATP1A2	-1.65195	7.6522	-6.01061	1.32655e-06	0.000162258	5.36865
