# Supplementary material for: Identification and Validation of Candidate Gene Module Along With Immune Cells Infiltration Patterns in Atherosclerosis Progression to Plaque Rupture via Transcriptome Analysis
Source: Front Cardiovasc Med. 2022 Jun 22;9:894879. doi: 10.3389/fcvm.2022.894879 (PMC9257180; doi:10.3389/fcvm.2022.894879)
Supplement: Supplementary file 4 [file Table_4.XLSX]

## Sheet: Sheet1
Table S4. GO analysis of the cluster genes.
ID	Description	BgRatio	pvalue	p.adjust	qvalue	geneID	Count	ONT
GO:0006954	inflammatory response	784/17910	1.00017e-08	7.09118e-06	4.28492e-06	CD163/CSF1R/VSIG4/LY86/C1QC/C1QA/ITGB2	7	BP
GO:0045087	innate immune response	893/17910	2.46847e-08	8.75071e-06	5.28771e-06	CSF1R/VSIG4/LY86/C1QC/C1QA/ITGB2/CTSS	7	BP
GO:0006952	defense response	1681/17910	4.89542e-08	1.15695e-05	6.99101e-06	CD163/CSF1R/VSIG4/LY86/C1QC/C1QA/ITGB2/CTSS	8	BP
GO:0001851	complement component C3b binding	5/16967	2.49913e-06	0.000152447	0.000115749	VSIG4/ITGB2	2	MF
GO:0002526	acute inflammatory response	220/17910	2.65996e-06	0.000471477	0.000284895	CD163/VSIG4/C1QC/C1QA	4	BP
GO:0043030	regulation of macrophage activation	66/17910	3.95203e-06	0.000560398	0.000338626	VSIG4/C1QA/ITGB2	3	BP
GO:0001846	opsonin binding	15/16967	2.61688e-05	0.000798149	0.000606014	VSIG4/ITGB2	2	MF
GO:0002253	activation of immune response	647/17910	6.76546e-06	0.000799452	0.000483078	VSIG4/C1QC/C1QA/ITGB2/CTSS	5	BP
GO:0016485	protein processing	295/17910	8.51462e-06	0.000804679	0.000486236	VSIG4/C1QC/C1QA/CTSS	4	BP
GO:0098883	synapse pruning	10/17910	1.00803e-05	0.000804679	0.000486236	C1QC/C1QA	2	BP
GO:0006955	immune response	2148/17910	1.02145e-05	0.000804679	0.000486236	CSF1R/VSIG4/LY86/C1QC/C1QA/ITGB2/CTSS	7	BP
GO:0042116	macrophage activation	96/17910	1.22468e-05	0.000868301	0.00052468	VSIG4/C1QA/ITGB2	3	BP
GO:0001848	complement binding	20/16967	4.7288e-05	0.000961522	0.00073006	VSIG4/ITGB2	2	MF
GO:0051604	protein maturation	353/17910	1.72879e-05	0.00102218	0.000617663	VSIG4/C1QC/C1QA/CTSS	4	BP
GO:0048584	positive regulation of response to stimulus	2322/17910	1.73006e-05	0.00102218	0.000617663	CSF1R/VSIG4/LY86/C1QC/C1QA/ITGB2/CTSS	7	BP
GO:0050778	positive regulation of immune response	809/17910	2.01074e-05	0.00104833	0.000633467	VSIG4/C1QC/C1QA/ITGB2/CTSS	5	BP
GO:0030449	regulation of complement activation	116/17910	2.16159e-05	0.00104833	0.000633467	VSIG4/C1QC/C1QA	3	BP
GO:2000257	regulation of protein activation cascade	117/17910	2.21791e-05	0.00104833	0.000633467	VSIG4/C1QC/C1QA	3	BP
GO:0006956	complement activation	128/17910	2.90257e-05	0.00110595	0.00066828	VSIG4/C1QC/C1QA	3	BP
GO:0032101	regulation of response to external stimulus	873/17910	2.9088e-05	0.00110595	0.00066828	VSIG4/LY86/C1QC/C1QA/ITGB2	5	BP
GO:1903980	positive regulation of microglial cell activation	17/17910	3.04093e-05	0.00110595	0.00066828	C1QA/ITGB2	2	BP
GO:0031347	regulation of defense response	885/17910	3.10756e-05	0.00110595	0.00066828	VSIG4/C1QC/C1QA/ITGB2/CTSS	5	BP
GO:0006950	response to stress	3822/17910	3.11973e-05	0.00110595	0.00066828	CD163/CSF1R/VSIG4/LY86/C1QC/C1QA/ITGB2/CTSS	8	BP
GO:0002920	regulation of humoral immune response	135/17910	3.40346e-05	0.00114907	0.000694341	VSIG4/C1QC/C1QA	3	BP
GO:0002697	regulation of immune effector process	441/17910	4.14206e-05	0.00133487	0.000806611	VSIG4/C1QC/C1QA/ITGB2	4	BP
GO:0072376	protein activation cascade	151/17910	4.7548e-05	0.00146572	0.000885677	VSIG4/C1QC/C1QA	3	BP
GO:0002673	regulation of acute inflammatory response	160/17910	5.65022e-05	0.00162267	0.000980518	VSIG4/C1QC/C1QA	3	BP
GO:0050727	regulation of inflammatory response	479/17910	5.72169e-05	0.00162267	0.000980518	VSIG4/C1QC/C1QA/ITGB2	4	BP
GO:0150078	positive regulation of neuroinflammatory response	24/17910	6.16005e-05	0.0016798	0.00101504	C1QA/ITGB2	2	BP
GO:0050776	regulation of immune response	1033/17910	6.553e-05	0.00172077	0.00103979	VSIG4/C1QC/C1QA/ITGB2/CTSS	5	BP
GO:0070613	regulation of protein processing	173/17910	7.12913e-05	0.00180355	0.00108981	VSIG4/C1QC/C1QA	3	BP
GO:1903317	regulation of protein maturation	175/17910	7.377e-05	0.00180355	0.00108981	VSIG4/C1QC/C1QA	3	BP
GO:0002684	positive regulation of immune system process	1087/17910	8.37e-05	0.00197811	0.00119529	VSIG4/C1QC/C1QA/ITGB2/CTSS	5	BP
GO:1903978	regulation of microglial cell activation	31/17910	0.000103594	0.0023693	0.00143168	C1QA/ITGB2	2	BP
GO:0002376	immune system process	3063/17910	0.00011089	0.0024569	0.00148461	CSF1R/VSIG4/LY86/C1QC/C1QA/ITGB2/CTSS	7	BP
GO:0043032	positive regulation of macrophage activation	33/17910	0.000117568	0.00252594	0.00152633	C1QA/ITGB2	2	BP
GO:0002252	immune effector process	1197/17910	0.000132762	0.00276847	0.00167288	VSIG4/C1QC/C1QA/ITGB2/CTSS	5	BP
GO:0002274	myeloid leukocyte activation	652/17910	0.000189444	0.0038376	0.00231891	VSIG4/C1QA/ITGB2/CTSS	4	BP
GO:0030225	macrophage differentiation	44/17910	0.00021004	0.00413662	0.0024996	CSF1R/C1QC	2	BP
GO:0001774	microglial cell activation	50/17910	0.000271561	0.00493246	0.00298049	C1QA/ITGB2	2	BP
GO:0002269	leukocyte activation involved in inflammatory response	50/17910	0.000271561	0.00493246	0.00298049	C1QA/ITGB2	2	BP
GO:0150077	regulation of neuroinflammatory response	51/17910	0.000282571	0.00493246	0.00298049	C1QA/ITGB2	2	BP
GO:0006959	humoral immune response	276/17910	0.000283888	0.00493246	0.00298049	VSIG4/C1QC/C1QA	3	BP
GO:0009605	response to external stimulus	2331/17910	0.000285234	0.00493246	0.00298049	CSF1R/VSIG4/LY86/C1QC/C1QA/ITGB2	6	BP
GO:0061900	glial cell activation	59/17910	0.00037841	0.00638792	0.00385997	C1QA/ITGB2	2	BP
GO:0032103	positive regulation of response to external stimulus	315/17910	0.000418453	0.00689962	0.00416917	LY86/C1QA/ITGB2	3	BP
GO:0002443	leukocyte mediated immunity	814/17910	0.000444257	0.0071586	0.00432566	C1QC/C1QA/ITGB2/CTSS	4	BP
GO:0002682	regulation of immune system process	1570/17910	0.000479669	0.00755745	0.00456667	VSIG4/C1QC/C1QA/ITGB2/CTSS	5	BP
GO:0080134	regulation of response to stress	1592/17910	0.000512025	0.00789187	0.00476875	VSIG4/C1QC/C1QA/ITGB2/CTSS	5	BP
GO:0001540	amyloid-beta binding	71/16967	0.000609856	0.00930031	0.00706149	C1QA/ITGB2	2	MF
GO:0150076	neuroinflammatory response	76/17910	0.000627526	0.0094663	0.00572011	C1QA/ITGB2	2	BP
GO:0038024	cargo receptor activity	85/16967	0.000872761	0.0106477	0.00808452	CD163/ITGB2	2	MF
GO:0006958	complement activation, classical pathway	91/17910	0.000898135	0.0132662	0.00801625	C1QC/C1QA	2	BP
GO:1901216	positive regulation of neuron death	93/17910	0.000937782	0.0135691	0.0081993	C1QA/ITGB2	2	BP
GO:0048583	regulation of response to stimulus	4275/17910	0.000992728	0.0140769	0.00850611	CSF1R/VSIG4/LY86/C1QC/C1QA/ITGB2/CTSS	7	BP
GO:0045088	regulation of innate immune response	440/17910	0.00110782	0.0154008	0.00930612	VSIG4/ITGB2/CTSS	3	BP
GO:0002455	humoral immune response mediated by circulating immunoglobulin	104/17910	0.00117073	0.0159624	0.00964546	C1QC/C1QA	2	BP
GO:0030369	ICAM-3 receptor activity	3/16967	0.00159057	0.0161708	0.0122781	ITGB2	1	MF
GO:0034769	basement membrane disassembly	3/17910	0.00150686	0.0183808	0.0111068	CTSS	1	BP
GO:0150062	complement-mediated synapse pruning	3/17910	0.00150686	0.0183808	0.0111068	C1QA	1	BP
GO:0150064	vertebrate eye-specific patterning	3/17910	0.00150686	0.0183808	0.0111068	C1QA	1	BP
GO:2000361	regulation of prostaglandin-E synthase activity	3/17910	0.00150686	0.0183808	0.0111068	ITGB2	1	BP
GO:2000363	positive regulation of prostaglandin-E synthase activity	3/17910	0.00150686	0.0183808	0.0111068	ITGB2	1	BP
GO:0002694	regulation of leukocyte activation	492/17910	0.00152957	0.0183808	0.0111068	VSIG4/C1QA/ITGB2	3	BP
GO:0022411	cellular component disassembly	492/17910	0.00152957	0.0183808	0.0111068	C1QC/C1QA/CTSS	3	BP
GO:0008360	regulation of cell shape	123/17910	0.00163191	0.0192838	0.0116524	CSF1R/ITGB2	2	BP
GO:0031349	positive regulation of defense response	512/17910	0.00171544	0.0199385	0.012048	C1QA/ITGB2/CTSS	3	BP
GO:0045321	leukocyte activation	1186/17910	0.00184085	0.021051	0.0127203	VSIG4/C1QA/ITGB2/CTSS	4	BP
GO:0050865	regulation of cell activation	535/17910	0.00194621	0.0212563	0.0128443	VSIG4/C1QA/ITGB2	3	BP
GO:0030451	regulation of complement activation, alternative pathway	4/17910	0.0020087	0.0212563	0.0128443	VSIG4	1	BP
GO:0043315	positive regulation of neutrophil degranulation	4/17910	0.0020087	0.0212563	0.0128443	ITGB2	1	BP
GO:0045914	negative regulation of catecholamine metabolic process	4/17910	0.0020087	0.0212563	0.0128443	ITGB2	1	BP
GO:0045963	negative regulation of dopamine metabolic process	4/17910	0.0020087	0.0212563	0.0128443	ITGB2	1	BP
GO:0002250	adaptive immune response	563/17910	0.00225254	0.0234861	0.0141917	C1QC/C1QA/CTSS	3	BP
GO:0002224	toll-like receptor signaling pathway	147/17910	0.00231944	0.0238331	0.0144014	ITGB2/CTSS	2	BP
GO:0050729	positive regulation of inflammatory response	153/17910	0.00250939	0.0250678	0.0151475	C1QA/ITGB2	2	BP
GO:1902565	positive regulation of neutrophil activation	5/17910	0.00251032	0.0250678	0.0151475	ITGB2	1	BP
GO:0062023	collagen-containing extracellular matrix	399/18675	0.000738826	0.0277097	0.0163341	C1QC/C1QA/CTSS	3	CC
GO:0005581	collagen trimer	86/18675	0.000738925	0.0277097	0.0163341	C1QC/C1QA	2	CC
GO:0001775	cell activation	1342/17910	0.00291125	0.0284707	0.0172037	VSIG4/C1QA/ITGB2/CTSS	4	BP
GO:0038145	macrophage colony-stimulating factor signaling pathway	6/17910	0.00301171	0.0284707	0.0172037	CSF1R	1	BP
GO:0061518	microglial cell proliferation	6/17910	0.00301171	0.0284707	0.0172037	CSF1R	1	BP
GO:0061890	positive regulation of astrocyte activation	6/17910	0.00301171	0.0284707	0.0172037	C1QA	1	BP
GO:0016064	immunoglobulin mediated immune response	171/17910	0.00312203	0.0291253	0.0175993	C1QC/C1QA	2	BP
GO:0031012	extracellular matrix	468/18675	0.00117365	0.0293413	0.0172959	C1QC/C1QA/CTSS	3	CC
GO:0019724	B cell mediated immunity	173/17910	0.00319404	0.02941	0.0177713	C1QC/C1QA	2	BP
GO:0033239	negative regulation of cellular amine metabolic process	7/17910	0.00351288	0.031527	0.0190505	ITGB2	1	BP
GO:0045650	negative regulation of macrophage differentiation	7/17910	0.00351288	0.031527	0.0190505	C1QC	1	BP
GO:0030853	negative regulation of granulocyte differentiation	8/17910	0.00401382	0.0342867	0.0207181	C1QC	1	BP
GO:0031666	positive regulation of lipopolysaccharide-mediated signaling pathway	8/17910	0.00401382	0.0342867	0.0207181	LY86	1	BP
GO:0043313	regulation of neutrophil degranulation	8/17910	0.00401382	0.0342867	0.0207181	ITGB2	1	BP
GO:0061517	macrophage proliferation	8/17910	0.00401382	0.0342867	0.0207181	CSF1R	1	BP
GO:0002221	pattern recognition receptor signaling pathway	197/17910	0.00411876	0.0347643	0.0210067	ITGB2/CTSS	2	BP
GO:0002573	myeloid leukocyte differentiation	201/17910	0.00428368	0.0357309	0.0215908	CSF1R/C1QC	2	BP
GO:0010911	regulation of isomerase activity	9/17910	0.00451454	0.0359341	0.0217136	ITGB2	1	BP
GO:0010912	positive regulation of isomerase activity	9/17910	0.00451454	0.0359341	0.0217136	ITGB2	1	BP
GO:0045916	negative regulation of complement activation	9/17910	0.00451454	0.0359341	0.0217136	VSIG4	1	BP
GO:2000258	negative regulation of protein activation cascade	9/17910	0.00451454	0.0359341	0.0217136	VSIG4	1	BP
GO:0071310	cellular response to organic substance	2564/17910	0.00456145	0.0359341	0.0217136	CSF1R/LY86/LAPTM5/ITGB2/CTSS	5	BP
GO:0036021	endolysosome lumen	5/18675	0.00240757	0.0359647	0.0212003	CTSS	1	CC
GO:0070820	tertiary granule	164/18675	0.00264996	0.0359647	0.0212003	ITGB2/CTSS	2	CC
GO:0009986	cell surface	667/18675	0.00324241	0.0359647	0.0212003	CD163/CSF1R/ITGB2	3	CC
GO:0101002	ficolin-1-rich granule	185/18675	0.00335671	0.0359647	0.0212003	ITGB2/CTSS	2	CC
GO:0009897	external side of plasma membrane	199/18675	0.00387187	0.0362987	0.0213972	CD163/ITGB2	2	CC
GO:0030162	regulation of proteolysis	762/17910	0.00531497	0.0414101	0.0250225	VSIG4/C1QC/C1QA	3	BP
GO:0045217	cell-cell junction maintenance	11/17910	0.00551531	0.0425038	0.0256834	CSF1R	1	BP
GO:0051246	regulation of protein metabolic process	2700/17910	0.005742	0.043775	0.0264515	CSF1R/VSIG4/C1QC/C1QA/ITGB2	5	BP
GO:0016322	neuron remodeling	12/17910	0.00601535	0.0439679	0.0265681	C1QA	1	BP
GO:0036005	response to macrophage colony-stimulating factor	12/17910	0.00601535	0.0439679	0.0265681	CSF1R	1	BP
GO:0036006	cellular response to macrophage colony-stimulating factor stimulus	12/17910	0.00601535	0.0439679	0.0265681	CSF1R	1	BP
GO:1902563	regulation of neutrophil activation	12/17910	0.00601535	0.0439679	0.0265681	ITGB2	1	BP
GO:0006508	proteolysis	1645/17910	0.00612358	0.0443022	0.0267701	VSIG4/C1QC/C1QA/CTSS	4	BP
GO:0050730	regulation of peptidyl-tyrosine phosphorylation	245/17910	0.00629734	0.0450991	0.0272516	CSF1R/ITGB2	2	BP
GO:0002921	negative regulation of humoral immune response	13/17910	0.00651518	0.0452869	0.0273651	VSIG4	1	BP
GO:0034331	cell junction maintenance	13/17910	0.00651518	0.0452869	0.0273651	CSF1R	1	BP
GO:0061888	regulation of astrocyte activation	13/17910	0.00651518	0.0452869	0.0273651	C1QA	1	BP
GO:0042277	peptide binding	215/16967	0.00542619	0.0472854	0.0359026	C1QA/ITGB2	2	MF
GO:0002523	leukocyte migration involved in inflammatory response	14/17910	0.00701478	0.0482862	0.0291775	ITGB2	1	BP
